# Supplementary material for: Determining hypertensive patients’ beliefs towards medication and associations with medication adherence using machine learning methods
Source: PeerJ. 2020 Mar 13;8:e8286. doi: 10.7717/peerj.8286 (PMC7075362; doi:10.7717/peerj.8286)
Supplement: Code S4 — Machine learning ANN code for selected variables [file peerj-08-8286-s004.txt]

library(plyr)
library(MASS)
library(neuralnet)
library (ROCR)
set.seed(100)

#read normalized data
data <- read.csv ( "best5ANNdata.csv")

#10 fold cross validated MSE
k = 10

data$id <- sample(1:k, nrow(data), replace = TRUE)
list <- 1:k

progress.bar <- create_progress_bar("text")
progress.bar$init(k)

msetraining<- NULL
msetest<- NULL

#dividing the dataset into training and testing
for (i in 1:k){
    trainingset <- subset(data, id %in% list[-i])
    testset <- subset(data, id %in% c(i))

    #fit the net
    n <- names(trainingset[,-7])
    f <- as.formula(paste("AL ~", paste(n[!n %in% "AL"], collapse = " + ")))    
    nn <- neuralnet(f,data=trainingset[,-7],hidden=9,rep=20,linear.output=F)
    A <- nn$result.matrix
    capture.output(A,file="nnResult.txt", append=TRUE)

#testing the model

    pr.nn <- compute(nn,testset[, -c(6:7)])
   

    pr.nn <- pr.nn$net.result*6+ 2
    test.cv.r <- (testset[,-7]$AL)*6+2
    msetest[i] <- sqrt(sum((test.cv.r - pr.nn)^2)/nrow(testset[,-7]))


#capture prediction
temp <- as.data.frame(pr.nn)
temp1<- as.data.frame(test.cv.r)
pred <- cbind(temp, temp1)
names(pred) <- c("Predicted","Actual")

capture.output(pred,file="prediction.txt", append=TRUE)    

progress.bar$step()
   
} 

plot(nn)


msetest

cat("Result\n",file="result.txt", append=TRUE)

cat("\nTesting Error\n",file="result.txt", append=TRUE)
capture.output(msetest,file="result.txt", append=TRUE)
cat("Average MSE\n",file="result.txt", append=TRUE)
capture.output(mean(msetest),file="result.txt", append=TRUE)
cat("Average RMSE\n",file="result.txt", append=TRUE)
capture.output(sqrt(mean(msetest)),file="result.txt", append=TRUE)


#plot the results as a boxplot
boxplot(msetest,xlab='MSE CV',col='cyan',
        border='blue',names='CV error (MSE)',
        main='CV error (MSE) for Neural Network',horizontal=TRUE)   


 
