# Supplementary material for: Determining hypertensive patients’ beliefs towards medication and associations with medication adherence using machine learning methods
Source: PeerJ. 2020 Mar 13;8:e8286. doi: 10.7717/peerj.8286 (PMC7075362; doi:10.7717/peerj.8286)
Supplement: Code S6 [file peerj-08-8286-s006.txt]

library(caret)
library(e1071)
library(plyr)
library(randomForest)
library (ROCR)
set.seed(100)

#read the file
data<-read.csv("best5SVRdata.csv")

#10 fold cross validation
k = 10
data$id <- sample(1:k, nrow(data), replace = TRUE)
list <- 1:k

progress.bar <- create_progress_bar("text")
progress.bar$init(k)

msetraining<- NULL
msetest<- NULL

#dividing the dataset into testing and training
for (i in 1:k){
    trainingset <- subset(data, id %in% list[-i])
    testset <- subset(data, id %in% list[i])

#training    
    mymodel  <- svm(AL~., data = trainingset[,-7], kernel = "radial")
    capture.output(mymodel,file="mymodel.txt", append=TRUE)    


#testing    
    predict.test <- predict(mymodel, testset[, -c(6:7)])    

#denormalized the data

	  testset.norm <- (testset[,-7]$AL)*6+2
	  predict.test.norm <- predict.test *6+2


#calculate the mse
    msetest[i]<- sum(((testset.norm) -  predict.test.norm)^2)/nrow(testset[,-7]) 


temp <- as.data.frame(predict.test.norm)
temp1<- as.data.frame(testset.norm)

pred <- cbind(temp, temp1)
names(pred) <- c("Predicted","Actual")

capture.output(pred,file="prediction.txt", append=TRUE)    

    progress.bar$step()
}

#msetraining
msetest

cat("Result\n",file="result.txt", append=TRUE)


cat("\nTesting Error\n",file="result.txt", append=TRUE)
capture.output(msetest,file="result.txt", append=TRUE)
cat("Average MSE\n",file="result.txt", append=TRUE)
capture.output(mean(msetest),file="result.txt", append=TRUE)
cat("Average RMSE\n",file="result.txt", append=TRUE)
capture.output(sqrt(mean(msetest)),file="result.txt", append=TRUE)

#plot the results as a boxplot
boxplot(msetest,xlab='MSE CV',col='cyan',
        border='blue',names='CV error (MSE)',
        main='CV error (MSE) for Random Forest',horizontal=TRUE)
