# Supplementary material for: Determining hypertensive patients’ beliefs towards medication and associations with medication adherence using machine learning methods
Source: PeerJ. 2020 Mar 13;8:e8286. doi: 10.7717/peerj.8286 (PMC7075362; doi:10.7717/peerj.8286)
Supplement: Dataset S1 [file peerj-08-8286-s007.xlsx]

## Sheet: Sheet1
Age	Gender	Ethnicity	Religion	Educational_level	Occupation_field	Monthly_income	Marital_status	Duration of antihypertensive taking	Presence of other concomitant disease	Total medicine taken per day	Aids in antihypertensive medications intake	Counselling for antihypertesnive medication	B20	B21	B22	B23	B29	Specific Necessity	B24	B25	B26	B27	B28	Specific Concern	B10	B13	B14	B17	General Overused	B3	B4	B6	B8	General Harm	C1	C2	C3	C4	C5	C6	C7	C8	Adherence Level		variables	Explaination	Data type
54	1	1	1	5	9	6	2	2	1	3	3	2	4	4	4	4	4	16	5	5	5	5	4	21	4	4	4	2	12	2	2	2	2	16	0	0	0	0	1	0	1	1	3		Age	(Years= from 42 to 87)	numeric
68	2	3	3	3	8	2	3	2	1	10	3	1	4	3	4	4	3	15	4	4	4	3	3	15	4	4	3	3	12	4	2	2	2	9	0	0	0	0	1	0	0	1	2		Gender	(1=Male,2=Female)	binary
59	2	2	2	1	7	0	2	4	1	7	1	1	5	5	5	5	4	20	4	4	4	4	2	17	4	4	3	2	11	2	4	2	5	9	0	0	0	0	1	0	0	1	2		Ethnicity	(1=Malay,2=Chinese,3=Indian,4=Others)	binary
72	2	2	2	1	7	0	2	4	1	10	3	2	2	5	5	5	4	17	2	2	2	2	2	9	3	4	3	2	11	1	2	4	5	8	0	0	0	0	1	0	0	3	4		Religion	(1=Islam,2=Buddha,3=Hindu,4=Christian,5=Others)	binary
63	1	2	2	2	8	1	2	3	2	5	3	2	5	5	5	5	5	20	5	5	5	5	5	21	5	5	5	5	15	5	5	5	5	20	1	1	1	1	1	0	1	2	7		Educational level	(1=Primary,2=Secondary,3=Tertiary,4=Degree,5=Masters,6=Doctor of Philosophy)	binary
53	1	2	1	2	9	2	2	3	1	2.5	3	1	2	2	2	1	1	7	4	2	2	2	1	10	3	3	2	3	9	1	1	2	1	5	1	0	0	0	1	1	0	1	4		Occupational field	(1=Agricultural,2=Business,3=Education,4=Health,5=Housework,6=Engineering,7=Unemployed)	binary
62	1	2	2	1	7	0	2	4	1	6	1	1	5	5	5	5	5	20	5	5	5	1	2	17	4	3	3	2	10	1	1	3	4	6	0	0	0	0	1	0	0	3	4		Monthly income	(1=<RM1000,2=RM1001-RM2000,3=RM2001-RM3000,4=RM3001-RM4000,5=RM4001-RM5000,6=>RM5000)	binary
55	2	2	2	2	7	0	2	2	2	2	1	1	5	5	5	5	5	20	5	5	5	4	2	20	5	4	3	2	12	4	2	5	4	12	0	0	0	0	1	0	0	3	4		Maritial status	(1=Single,2=Married,3=Window,4=Widower)	binary
56	1	2	4	3	8	0	2	2	2	6	1	2	4	5	5	5	5	19	5	5	5	5	2	21	4	3	2	4	9	1	4	4	2	10	0	0	0	0	1	0	0	1	2		Duration of antihypertensive taking	(1=<1year,2=1-4 years,3=5-10 years,4=>10 years)	binary
60	1	2	2	1	8	0	2	4	1	10	1	2	2	5	5	5	5	17	4	4	4	4	4	17	4	4	2	4	10	2	2	4	4	9	1	0	0	0	1	0	0	3	5		Presence of other concomitant disease	(1=Yes,2=No)	binary
78	1	1	1	2	8	0	2	4	1	2	1	1	4	4	4	4	4	16	1	1	1	2	2	6	3	4	3	2	11	4	2	2	2	9	0	0	0	0	1	0	0	2	3		Total medicine taken per day	(Amount=from 0.5 to 23)	numeric
56	2	2	2	2	8	0	1	4	1	8	1	1	5	5	5	2	4	17	4	5	5	5	4	20	2	5	5	4	12	5	1	2	1	9	0	0	0	0	1	0	0	3	4		Aids in antihypertensive medications intake	(1=Pillbox,2=Timetable,3=Others)	binary
51	1	1	1	2	9	4	2	4	1	4	1	1	4	4	4	4	4	16	2	2	2	2	3	9	3	4	3	1	11	1	3	3	2	8	0	0	0	0	1	0	0	2	3		Counselling for antihypertesnive medication	(1=Yes,2=No)	binary
71	2	2	2	1	7	0	2	2	1	4	1	1	4	5	5	5	5	19	4	4	4	4	2	17	3	4	3	2	10	2	2	2	4	7	0	0	0	0	1	0	0	1	2		Specific necessity	(From=7-20)	numeric
65	1	2	2	3	8	0	2	4	1	10	1	2	2	5	5	5	5	17	4	4	4	4	2	17	2	4	3	2	9	2	2	2	4	7	1	0	0	0	1	0	0	3	5		Specific concern	(From=5-21)	numeric
44	1	1	1	2	2	3	2	3	1	4	1	1	2	2	5	2	1	11	4	1	5	4	2	14	5	4	4	1	14	1	1	1	1	3	1	0	0	0	1	0	0	3	5		General overused	(From=5-15)	numeric
78	1	2	2	1	8	0	2	4	1	10	1	1	5	5	5	5	3	20	2	2	2	2	3	9	3	3	3	3	10	2	2	2	2	7	1	0	0	0	1	0	0	3	5		General harm	(From=3-20)	numeric
63	1	1	1	2	8	0	2	3	1	2	1	1	5	5	5	5	4	20	1	1	1	2	2	6	4	4	3	2	12	2	2	2	5	7	0	0	0	0	1	0	0	1	2
64	2	1	1	2	8	0	2	3	1	10	1	2	2	4	4	5	5	15	5	5	5	1	2	16	4	5	3	2	12	1	2	2	2	6	1	0	0	0	1	0	0	1	3
60	1	1	1	6	8	6	2	3	1	6	2	1	3	3	4	4	3	14	4	3	3	2	2	12	3	4	2	2	10	2	3	2	2	8	0	0	0	0	1	0	0	1	2
55	1	2	2	4	2	6	2	4	1	12	1	2	4	4	4	4	4	16	4	2	2	4	2	13	2	2	3	2	8	2	1	2	2	6	0	0	0	0	1	0	0	1	2
51	1	2	2	1	9	2	2	2	1	3	1	2	2	5	5	5	2	17	4	4	4	2	2	15	4	4	3	2	12	2	2	4	4	9	1	0	0	0	1	0	0	3	5
61	1	2	2	4	8	2	2	4	1	10	1	1	5	5	5	5	4	20	5	5	5	1	2	17	2	4	3	2	9	1	1	2	4	5	0	0	0	0	1	0	0	1	2
78	1	2	2	2	8	0	2	2	2	10	1	1	4	5	5	5	4	19	1	1	1	2	2	6	2	3	2	4	8	1	2	2	4	6	0	0	0	0	1	0	0	2	3
52	1	1	1	3	2	5	2	2	2	3.5	2	1	4	4	4	2	2	14	5	4	5	2	2	16	5	4	5	4	14	2	2	3	1	7	0	0	0	0	1	0	0	1	2
71	1	2	2	2	8	0	2	4	1	15	3	2	5	5	5	5	5	20	5	5	5	5	2	21	5	5	2	2	12	4	1	2	4	8	1	0	0	0	1	0	0	2	4
68	1	1	1	2	8	0	1	3	1	8	1	1	5	5	5	5	5	20	1	1	1	1	2	5	2	5	3	1	11	2	1	2	1	6	0	0	0	0	1	0	0	2	3
56	1	1	1	2	7	1	2	2	1	5	2	1	4	4	4	4	5	16	4	3	5	5	5	18	2	3	5	4	10	2	2	1	2	6	0	0	0	0	1	1	0	1	3
58	1	2	2	2	8	0	2	3	1	3	3	1	5	5	5	5	4	20	4	4	4	2	2	15	4	3	3	3	11	2	2	2	4	7	1	0	0	0	1	0	0	2	4
59	1	3	3	2	8	0	2	4	1	14	1	1	2	5	5	5	4	17	4	4	4	2	2	15	4	4	2	2	11	4	4	4	2	13	1	0	0	0	1	0	0	2	4
76	1	1	1	1	8	0	2	4	1	11	1	1	4	5	5	5	5	19	5	5	5	1	2	17	5	4	4	4	13	1	4	1	4	6	1	0	1	0	1	0	0	3	6
75	1	1	1	1	8	0	2	3	1	5	1	2	5	5	5	5	4	20	1	1	1	1	2	5	2	4	3	4	10	4	1	3	3	9	0	0	0	0	1	0	0	2	3
58	1	1	1	2	8	1	2	2	1	2	1	1	5	5	5	5	2	20	4	4	4	1	2	14	2	4	3	2	10	4	2	2	2	9	1	0	0	0	1	1	1	3	7
72	1	2	2	1	8	0	2	2	2	4.5	1	1	4	4	4	4	2	16	4	4	4	4	2	17	5	4	4	3	13	2	4	2	4	8	1	0	1	0	1	1	1	3	8
74	1	2	2	2	8	0	2	4	2	4.5	1	2	2	5	5	5	4	17	2	2	2	2	2	9	4	4	2	4	11	2	4	2	5	9	1	0	0	0	1	1	1	3	7
66	1	2	4	2	8	0	2	4	1	6	1	1	4	4	4	4	4	16	4	4	3	3	2	15	2	4	2	4	9	2	2	2	4	7	1	0	0	1	1	0	0	2	5
77	1	2	2	1	8	0	2	2	2	2	1	1	4	4	4	4	2	16	2	2	2	2	2	9	4	4	3	2	12	2	2	2	4	7	1	0	0	0	1	0	0	2	4
64	1	2	5	2	8	0	2	2	2	0.5	1	2	2	4	4	4	2	14	4	4	4	1	2	13	5	4	3	2	13	1	1	2	3	4	1	0	0	0	1	0	0	2	4
68	1	2	2	2	6	3	2	4	1	1	3	1	5	5	5	5	3	20	4	4	4	1	1	14	1	1	3	1	6	1	1	1	3	4	0	0	0	0	1	0	0	1	2
48	1	2	2	1	9	2	2	2	1	4	1	1	4	5	5	5	5	19	5	5	5	2	2	18	4	4	3	2	11	2	4	2	3	9	1	0	1	0	1	0	0	2	5
53	1	2	5	3	8	0	2	3	1	10	1	1	4	5	5	5	5	19	2	2	4	2	1	11	2	4	2	2	9	4	2	2	5	9	1	0	0	0	1	0	0	1	3
69	1	1	1	1	8	0	2	4	2	3.5	1	1	5	5	5	5	2	20	5	5	5	2	3	18	5	5	3	2	13	1	5	3	5	9	1	1	1	1	0	1	1	2	8
65	1	2	2	2	8	0	2	2	2	6	3	1	3	5	5	5	3	18	2	2	2	5	2	12	5	2	3	4	11	4	2	2	5	9	1	0	0	0	1	0	0	2	4
66	1	1	1	2	8	0	2	3	2	3	1	1	5	5	4	4	5	18	4	4	4	1	5	14	5	5	1	2	12	2	2	2	5	7	1	0	0	0	1	0	1	3	6
54	1	1	1	3	8	0	2	2	1	6	1	1	2	5	5	2	2	14	5	4	4	5	2	18	4	5	5	5	14	1	5	1	1	7	1	0	0	1	1	1	1	3	8
54	1	1	1	2	9	2	2	4	2	10	1	2	5	4	4	5	5	18	5	5	5	5	5	21	5	5	4	5	14	3	2	2	4	7	1	0	0	0	1	1	1	3	7
72	1	2	2	1	8	0	2	2	1	4	3	1	2	5	5	5	4	17	5	5	5	4	2	20	4	3	2	2	9	2	4	2	4	9	1	1	0	0	1	0	0	3	6
72	1	1	1	6	4	6	2	4	2	1	3	1	1	4	4	4	5	13	1	1	1	1	1	4	1	5	2	5	9	1	1	2	1	5	1	1	0	0	1	0	0	1	4
55	2	1	1	3	3	4	2	4	1	10	1	1	5	5	5	5	2	20	4	4	4	4	2	17	2	4	3	5	9	2	2	2	1	7	1	0	0	0	1	0	0	3	5
64	1	1	1	4	8	0	2	4	2	4	1	2	2	5	5	5	2	17	5	5	5	1	2	17	3	3	3	3	9	2	2	1	2	6	1	0	0	0	1	0	0	3	5
68	2	1	1	2	8	0	2	4	1	6	1	2	5	5	5	5	5	20	5	5	5	2	5	18	5	5	3	4	13	5	1	5	1	11	1	1	0	0	1	0	0	3	6
82	1	2	2	1	8	0	2	4	2	5	1	1	4	4	4	4	5	16	4	4	4	2	4	15	2	4	3	2	10	4	2	2	4	9	1	0	0	0	1	0	0	2	4
87	1	2	4	2	8	0	2	4	1	5	1	2	4	5	5	5	5	19	2	2	2	2	2	9	3	3	4	2	11	2	2	1	1	6	1	0	0	0	1	0	0	3	5
53	2	2	2	2	9	2	1	3	1	4	3	2	4	4	4	2	4	14	4	4	4	2	2	14	4	2	4	2	11	2	2	2	4	7	1	0	1	0	1	0	0	1	4
73	1	2	4	2	9	0	2	3	2	1	3	1	4	5	3	5	5	17	5	1	1	1	1	9	1	3	5	5	10	3	1	1	1	6	1	0	0	0	1	0	0	3	5
78	1	2	4	2	8	0	2	4	1	4	1	1	5	5	5	5	4	20	1	1	1	2	2	6	4	5	2	2	12	3	1	4	4	9	0	0	0	0	1	0	0	1	2
74	1	1	1	2	8	0	2	3	1	6	1	1	5	5	5	5	5	20	1	1	1	1	2	5	4	3	3	3	11	4	1	1	1	7	0	0	0	0	1	0	0	1	2
66	1	2	2	1	8	0	2	2	1	5	3	2	3	5	5	5	5	18	1	1	1	1	2	5	3	4	3	2	11	1	1	2	3	5	0	0	0	0	1	0	0	1	2
71	1	2	2	1	8	0	2	3	1	6	1	2	5	5	5	5	5	20	1	1	1	2	2	6	3	4	2	2	10	2	4	2	1	9	1	0	0	1	1	0	0	3	6
71	2	2	2	3	3	5	2	2	2	1	1	2	3	3	3	3	3	12	4	4	4	4	4	16	4	3	4	4	11	3	3	3	3	10	1	0	0	0	1	0	0	1	3
85	1	2	2	1	8	0	2	4	1	6	1	2	4	5	5	5	5	19	1	1	1	1	2	5	3	4	4	1	12	2	2	2	1	7	0	0	0	0	1	0	0	1	2
71	2	2	2	1	7	1	3	4	2	6	2	1	4	4	4	4	4	16	4	2	2	2	2	11	4	4	4	5	13	2	2	2	4	6	0	0	0	1	0	0	0	1	2
60	1	2	2	1	8	0	2	4	1	5	3	1	5	5	5	5	5	20	1	1	1	1	2	5	3	4	3	4	11	1	2	4	2	8	0	0	0	0	1	0	0	1	2
64	1	3	3	2	8	1	2	4	1	12	1	1	2	5	5	5	5	17	2	2	2	4	2	11	3	2	4	2	10	1	2	1	1	5	0	0	0	0	1	0	0	1	2
85	1	2	2	1	8	0	2	2	1	4	1	1	2	5	5	5	5	17	1	1	1	5	2	9	3	4	3	2	11	2	2	2	1	7	1	0	0	0	1	0	0	3	5
60	1	1	1	3	8	3	2	3	1	6	1	2	3	4	4	4	4	15	4	4	4	2	2	14	4	5	4	4	14	2	2	2	4	6	1	1	0	0	1	1	1	2	7
68	1	2	2	2	9	5	2	4	1	6.5	1	2	2	5	5	5	2	17	5	5	5	2	2	18	4	4	4	2	12	1	1	2	5	5	1	0	0	0	1	0	0	3	5
64	2	2	5	1	7	0	2	5	1	7	1	1	2	5	5	5	2	17	5	5	5	4	2	20	4	4	3	2	11	1	4	4	4	10	1	0	1	0	1	0	0	2	5
58	1	1	1	3	9	2	2	2	1	8	1	1	4	4	4	4	2	16	5	5	5	2	2	18	5	4	4	2	13	1	1	4	3	6	1	0	0	0	1	0	0	1	3
62	1	1	1	2	8	3	2	3	1	17	1	1	4	4	4	4	4	16	2	2	2	2	2	9	4	5	3	4	13	2	4	1	5	7	1	0	0	0	1	0	0	3	5
57	1	2	2	2	8	0	2	3	2	3	3	1	2	5	5	5	2	17	2	2	2	1	2	8	4	4	3	2	12	2	2	2	1	7	1	0	0	0	1	0	0	2	4
45	1	1	1	4	2	4	1	2	1	12	1	2	5	4	5	5	4	19	5	5	5	1	3	17	2	2	4	3	8	1	1	1	1	4	0	0	1	1	1	0	0	2	5
56	2	1	1	3	7	0	2	2	2	1	1	2	2	2	5	2	1	11	5	5	5	1	2	16	2	5	1	1	8	1	4	2	1	8	1	1	0	0	1	1	0	3	7
57	2	2	5	1	7	0	2	3	1	5	1	2	3	5	5	5	3	18	5	5	5	4	2	20	2	4	4	4	10	1	2	2	1	6	0	0	0	0	1	0	1	2	4
61	1	2	5	2	9	2	2	3	2	6	1	1	5	5	5	5	4	20	5	5	5	1	2	17	2	4	3	2	9	1	2	1	4	5	1	0	0	0	1	0	0	2	4
48	1	1	1	3	6	5	2	3	2	1	2	1	3	4	3	4	3	14	4	4	4	4	3	16	4	4	4	2	12	2	3	3	3	9	0	0	0	0	1	1	1	3	6
69	1	2	2	2	8	0	2	3	1	7	1	1	4	5	5	5	2	19	2	2	2	1	5	8	4	4	3	2	12	1	2	2	1	6	1	1	0	0	1	0	0	3	6
69	1	2	4	2	8	0	2	4	2	2	1	2	5	5	5	5	5	20	1	1	1	2	2	6	1	5	1	5	8	1	1	1	1	4	0	0	0	0	1	0	0	1	2
52	1	1	1	4	3	4	2	2	1	5	1	2	3	2	2	4	2	11	4	3	3	2	3	12	3	3	3	2	10	1	3	3	2	8	1	1	0	0	1	0	0	1	4
66	1	2	2	1	8	0	2	2	1	9	1	1	5	5	5	5	4	20	4	4	4	4	4	17	2	4	4	4	10	4	4	4	3	13	1	0	0	0	1	0	0	3	5
57	1	2	4	3	9	6	2	4	1	6.5	3	1	3	4	4	4	3	15	4	2	3	3	3	12	3	3	3	3	10	3	1	2	2	7	0	0	0	0	1	0	0	2	3
74	2	1	1	2	7	0	2	4	1	2	3	1	5	5	5	5	2	20	5	5	5	1	2	17	3	4	3	2	10	1	3	1	3	6	0	0	0	0	1	0	0	1	2
61	1	1	1	5	8	5	2	4	1	13	3	1	4	4	3	4	2	15	3	2	2	2	3	9	2	3	3	3	9	2	2	3	3	8	1	1	1	1	1	0	0	1	6
75	1	2	4	1	9	2	2	4	1	17	1	2	4	4	4	4	4	16	1	1	2	2	3	7	1	4	4	4	10	2	1	2	3	6	1	1	0	1	1	0	0	3	7
60	2	2	2	1	5	0	2	4	1	8	1	1	5	5	5	5	5	20	1	1	1	1	3	5	4	4	4	2	13	2	2	1	3	5	0	0	0	1	1	0	0	1	3
54	2	1	1	2	5	0	2	2	1	4	1	1	5	5	5	5	4	20	3	3	3	2	5	12	2	4	4	4	11	2	4	1	3	8	1	1	0	0	1	0	0	3	6
70	2	2	5	2	7	0	2	4	1	8	1	2	5	5	5	5	4	20	1	1	1	4	3	8	3	3	4	3	11	3	2	4	4	10	1	1	0	1	1	0	0	1	5
53	1	1	1	2	9	4	2	4	1	7	2	1	4	4	4	4	2	16	5	5	5	4	2	20	4	4	2	4	10	2	2	3	2	8	1	1	0	1	1	0	1	2	7
63	1	2	4	4	8	4	2	4	1	4	3	1	4	3	4	3	2	14	4	4	4	2	2	14	4	5	5	3	15	3	3	2	4	8	0	0	0	0	1	0	0	1	2
65	2	2	4	2	8	0	1	4	1	8	1	1	2	4	3	3	2	12	4	4	4	2	2	14	2	4	3	2	10	2	2	2	2	7	1	1	1	1	1	1	0	2	8
70	1	2	2	1	8	0	2	4	1	5	1	1	4	4	4	4	4	16	4	4	4	5	3	18	4	4	4	4	12	3	5	4	4	13	0	0	1	1	1	1	0	1	5
61	1	2	1	5	8	4	2	3	1	4	3	1	4	4	4	4	4	16	4	3	4	4	3	16	3	4	3	3	10	3	2	2	2	8	1	1	0	1	1	0	0	3	7
60	1	1	1	2	2	2	2	4	1	9	3	1	4	5	5	5	4	19	2	2	4	2	5	11	3	4	4	2	12	3	3	1	4	8	0	0	0	1	1	0	0	1	3
54	2	3	4	1	8	0	2	2	1	5	3	1	4	4	4	4	3	16	4	4	2	4	4	15	4	4	4	4	13	3	2	2	2	7	0	0	0	1	1	0	0	1	3
67	2	2	2	3	8	0	2	3	2	1.5	1	1	3	5	5	5	2	18	1	2	2	2	2	8	5	1	1	2	8	5	1	3	1	10	1	0	0	0	1	0	0	1	3
50	2	2	1	2	9	2	2	3	1	3	3	1	4	4	4	4	3	16	4	3	4	1	2	13	2	5	4	3	12	2	4	1	1	8	0	0	0	0	1	0	1	1	3
66	1	2	2	4	8	1	2	4	1	6	3	1	4	5	5	5	4	19	1	1	2	4	4	9	1	5	4	5	11	4	1	3	1	9	1	0	0	0	1	0	0	1	3
63	2	1	1	2	9	1	2	4	1	5	3	1	4	4	4	4	4	16	2	2	2	2	2	9	3	3	3	3	10	1	2	2	4	6	1	0	0	0	1	0	0	3	5
75	2	2	4	2	8	0	2	3	1	3	1	2	5	5	5	5	4	20	4	4	4	1	1	14	1	4	3	1	9	2	1	1	3	5	1	0	0	1	1	0	0	1	4
57	1	1	1	4	8	2	2	4	1	7	1	1	5	5	5	5	5	20	4	4	4	2	2	15	4	4	4	3	13	2	5	3	5	10	0	0	0	1	1	0	0	1	3
62	1	2	2	3	8	0	2	2	1	4	1	1	5	5	5	5	4	20	1	1	1	2	1	6	3	4	3	5	11	3	2	1	3	7	1	1	1	1	1	0	0	1	6
67	2	2	2	2	8	0	2	2	1	5	1	1	5	5	5	5	4	20	5	5	5	5	2	21	5	3	4	1	12	2	2	5	5	10	1	1	0	1	1	0	0	1	5
63	1	1	1	5	8	0	2	2	1	13.5	1	2	3	5	5	5	4	18	1	1	3	4	1	10	3	4	4	3	12	3	4	1	5	9	1	0	0	1	1	0	0	1	4
74	1	2	2	2	8	2	2	2	2	1	3	2	4	4	4	4	4	16	4	4	4	2	2	15	3	4	4	4	12	4	2	2	3	9	1	0	0	0	1	0	0	3	5
73	2	2	2	1	8	0	2	4	1	6	3	1	4	4	4	4	5	16	1	1	1	2	2	6	3	5	1	5	10	2	3	2	4	8	1	0	0	1	1	0	0	1	4
58	1	1	1	2	8	2	2	2	2	8	2	2	4	4	3	3	3	14	4	4	4	4	3	16	2	3	4	3	9	3	2	3	3	9	1	1	1	1	0	1	1	2	8
64	1	3	3	1	8	0	2	4	1	7	1	1	5	5	5	5	5	20	2	2	2	4	4	11	3	5	4	5	13	1	1	1	1	3	1	0	0	1	1	0	0	1	4
64	1	2	2	2	8	0	2	2	1	8	1	2	3	5	5	5	2	18	1	1	1	1	2	5	1	2	1	4	5	1	5	1	1	8	1	0	0	1	1	0	0	1	4
58	1	1	1	2	8	0	2	2	1	10	1	1	2	5	5	5	2	17	2	2	2	4	2	11	2	5	2	5	10	2	1	1	1	5	0	0	0	1	1	0	0	3	5
74	1	3	3	2	8	0	2	4	2	3	1	1	5	5	5	5	5	20	1	1	1	2	1	6	3	4	1	2	9	3	2	1	1	7	0	0	0	1	1	0	0	1	3
65	1	2	4	2	8	2	1	4	1	2	1	2	3	4	4	4	4	15	4	1	1	1	1	7	3	4	4	3	12	2	3	2	4	8	0	0	0	0	1	0	0	1	2
62	2	1	1	1	8	1	3	4	1	7	3	2	5	5	5	5	4	20	4	4	4	2	2	15	4	4	4	3	13	3	2	2	3	7	0	0	0	0	1	0	0	1	2
75	2	2	2	1	5	0	2	4	1	10	1	2	5	5	5	5	5	20	1	1	2	2	2	7	2	5	4	5	12	5	1	1	5	8	1	1	1	1	1	1	0	2	8
67	2	2	4	2	5	0	2	4	1	2	3	2	4	3	3	3	2	13	3	3	3	2	4	11	2	4	3	2	10	3	3	2	3	9	1	1	0	0	1	0	0	2	5
59	2	1	1	2	9	1	2	3	1	3	1	1	5	5	5	5	5	20	1	1	1	3	3	7	2	5	4	5	12	2	2	2	4	7	1	0	0	1	1	0	0	3	6
70	2	2	2	2	9	0	2	4	1	4	3	1	5	5	5	5	5	20	1	1	1	3	3	7	2	4	1	5	8	2	4	4	4	11	1	0	0	1	1	1	0	3	7
78	1	2	5	1	8	0	2	4	1	7	1	1	5	5	5	5	4	20	1	1	1	2	1	6	1	3	2	2	7	1	2	1	3	5	1	0	0	1	1	0	0	1	4
80	1	2	2	1	8	0	2	2	2	10	1	1	4	5	5	5	4	19	2	2	3	2	2	10	3	3	3	2	10	2	3	3	2	9	1	1	1	0	1	0	0	2	6
72	1	2	5	4	8	0	2	4	2	3	1	2	3	5	5	5	4	18	2	2	2	3	2	10	1	4	3	2	9	2	2	2	3	7	1	0	0	0	1	0	0	3	5
70	1	2	5	2	8	1	2	4	1	12	1	2	3	5	5	5	5	18	1	1	1	1	1	5	3	4	3	1	11	2	1	1	2	5	0	0	0	0	1	0	0	1	2
50	1	2	2	1	7	0	1	4	1	5	3	2	4	4	4	4	5	16	4	4	4	1	2	14	3	4	3	2	11	2	2	2	4	7	1	1	0	0	1	0	0	2	5
74	1	1	1	3	8	2	2	2	1	4	1	2	5	5	5	5	5	20	5	5	5	5	1	21	5	2	5	5	12	2	1	4	5	8	1	0	0	0	1	0	0	1	3
63	2	2	2	1	7	0	2	3	1	4	1	1	2	5	5	5	5	17	5	5	5	5	2	21	5	4	4	4	13	2	4	2	5	8	1	1	0	0	1	0	1	3	7
56	2	1	1	1	7	0	3	4	2	4	1	2	5	5	5	5	5	20	5	5	5	1	2	17	4	4	4	4	12	1	4	2	4	8	1	1	0	0	1	0	0	2	5
70	2	1	1	1	7	0	2	2	2	1	3	2	2	5	5	5	2	17	3	3	5	2	2	14	5	5	4	5	15	3	2	4	5	9	1	0	0	0	1	1	0	2	5
64	1	2	2	2	8	0	2	4	1	6	1	2	4	5	5	5	5	19	1	1	1	4	2	8	2	3	2	3	8	1	2	1	1	5	1	0	0	0	1	0	0	1	3
65	2	3	3	2	8	0	2	4	1	5	3	1	2	5	5	5	3	17	4	4	4	2	4	15	2	4	4	2	11	3	2	2	1	8	1	0	0	0	1	0	0	3	5
60	1	2	4	2	8	2	2	4	1	10	1	1	4	4	4	4	4	16	2	2	2	2	2	9	5	2	4	2	12	2	3	2	2	8	1	0	0	0	1	0	0	3	5
70	1	1	1	1	8	0	2	4	1	5	1	2	5	5	5	3	2	18	4	4	3	4	3	16	2	4	4	4	10	3	1	3	5	8	0	0	0	1	1	0	1	1	4
65	2	2	2	2	5	0	2	3	1	4	3	1	5	5	5	5	4	20	1	1	5	2	5	10	1	4	4	5	10	1	3	3	4	8	1	0	0	1	1	0	1	3	7
87	2	1	1	1	8	0	2	2	1	9	3	1	5	5	5	5	4	20	2	2	4	4	3	13	1	4	4	4	10	1	2	1	4	5	0	0	0	1	1	0	1	1	4
71	2	1	1	1	2	3	2	3	1	4	1	1	5	5	5	5	4	20	2	2	2	2	3	9	1	4	4	3	10	1	3	2	2	7	1	1	0	1	1	0	0	3	7
70	1	2	5	1	9	3	2	2	2	0.5	3	1	5	5	5	5	4	20	3	3	3	3	3	13	2	4	4	4	11	2	3	3	4	9	1	1	0	1	1	1	0	3	8
59	1	2	2	1	9	4	1	3	2	7	1	2	4	5	5	5	2	19	4	4	4	5	5	18	2	4	2	4	8	1	2	3	4	7	1	1	0	0	1	0	0	2	5
65	1	2	2	2	7	1	2	4	1	1	3	2	5	5	5	5	2	20	5	5	5	1	2	17	5	5	2	2	12	2	4	4	5	11	0	1	1	1	0	1	0	1	5
67	1	1	1	5	8	5	2	2	1	3	2	2	1	2	4	4	2	11	4	3	4	2	3	13	5	2	4	4	12	2	3	3	2	9	1	0	0	1	1	0	0	2	5
70	1	1	1	2	9	1	2	4	1	5	3	2	5	5	5	5	4	20	1	2	2	2	2	8	2	4	2	2	9	2	2	1	3	6	1	0	0	0	1	0	0	1	3
70	1	1	1	3	7	0	2	4	1	8	1	2	3	3	5	3	3	14	3	3	3	3	3	12	3	4	3	3	11	2	3	3	1	9	1	0	1	1	1	1	0	1	6
53	1	1	1	3	8	6	2	4	1	23	1	1	2	5	5	5	1	17	1	1	1	4	1	8	3	4	2	2	10	1	4	2	2	8	1	0	0	0	1	0	1	2	5
68	2	2	2	1	7	0	2	3	1	8	1	1	2	5	5	5	4	17	4	4	4	2	2	15	4	3	3	4	11	2	2	1	1	6	0	0	0	0	1	0	0	1	2
75	1	1	1	2	8	2	2	3	1	13	1	1	2	2	4	4	2	12	4	4	4	3	2	15	3	5	3	4	12	1	2	4	5	8	1	0	0	0	1	0	0	1	3
70	2	2	2	1	7	0	2	2	2	4	1	1	5	5	5	5	3	20	1	1	1	2	2	6	3	4	2	2	10	1	2	3	4	7	1	0	1	0	1	0	0	1	4
48	1	1	1	2	9	4	2	2	1	1	1	1	2	4	3	3	3	12	5	5	5	5	5	20	5	2	3	4	10	2	2	1	5	6	1	1	0	0	0	1	0	1	4
75	1	3	3	1	7	0	4	4	1	6	1	1	4	4	4	4	4	16	2	2	2	4	2	11	5	2	4	3	12	1	1	3	3	6	1	0	0	0	1	1	0	2	5
61	1	2	2	2	9	2	2	4	1	8	1	2	4	4	5	5	5	18	4	4	4	4	2	17	1	4	3	5	8	1	2	2	5	6	1	0	0	0	1	0	0	1	3
65	1	3	3	1	8	0	4	4	2	7	1	2	5	5	5	5	5	20	1	1	1	2	2	6	3	5	5	5	14	1	2	2	1	5	0	0	0	0	1	0	0	1	2
55	2	2	4	3	7	0	2	4	1	7	1	1	5	5	5	4	2	19	4	2	4	2	2	13	2	4	2	2	9	2	2	2	2	7	0	0	1	0	1	0	0	1	3
52	1	1	1	2	9	2	2	4	1	9	1	2	2	4	4	4	4	14	4	4	4	2	4	14	2	4	2	4	9	2	2	4	4	9	0	0	0	0	1	0	0	4	5
42	1	2	2	2	9	2	2	2	1	6	1	1	2	5	5	5	3	17	2	2	2	5	2	12	3	4	2	2	10	1	2	4	1	8	1	0	0	1	1	0	0	3	6
68	1	3	3	3	8	1	2	4	2	5	1	2	2	5	5	5	2	17	5	5	5	4	4	20	5	3	4	5	12	2	2	1	2	6	1	0	0	0	1	0	0	1	3
60	1	1	1	6	8	6	2	3	1	6	2	1	2	2	2	2	2	8	4	4	4	2	2	14	4	2	2	2	9	2	2	2	4	7	0	0	0	0	1	0	0	2	3
62	1	1	1	4	8	0	2	2	1	4	3	1	1	4	2	2	2	9	4	4	4	2	2	14	2	4	4	4	11	2	1	2	2	6	0	0	0	0	1	0	0	1	2
65	1	3	3	2	8	1	4	3	1	8	2	1	4	4	4	4	4	16	2	2	2	2	2	9	4	4	4	4	13	2	2	2	2	6	0	0	0	0	1	0	0	1	2
63	2	2	2	3	8	0	2	2	1	7	1	1	5	5	5	2	1	17	5	2	4	1	1	13	2	2	4	1	9	3	4	3	2	11	1	0	0	0	1	0	0	3	5
69	2	2	1	2	7	2	3	4	1	4	1	2	2	2	2	2	2	8	3	3	3	3	3	12	4	3	3	3	11	2	3	3	2	9	0	1	0	0	0	0	0	2	3
72	1	2	2	1	8	0	2	4	2	7	1	1	5	5	5	5	2	20	5	5	5	5	2	21	2	4	2	2	8	1	1	2	2	5	0	0	0	0	1	0	1	2	4
80	2	2	2	1	8	0	2	4	1	5	1	2	5	5	5	5	2	20	4	4	4	4	2	17	3	4	2	4	9	3	1	3	4	8	1	1	1	0	1	0	1	1	6
52	2	2	2	2	9	4	2	2	1	4	1	1	5	5	5	5	2	20	5	5	5	5	4	21	5	3	2	2	10	3	4	2	1	10	1	0	0	0	1	0	0	3	5
70	2	2	2	1	7	0	2	4	1	6	3	2	4	4	4	4	3	16	4	3	3	3	3	14	3	3	3	3	10	2	2	1	2	6	1	0	0	0	1	0	0	3	5
82	1	2	4	2	8	1	2	4	1	8	1	1	4	4	4	4	3	16	4	4	4	3	3	16	5	4	4	4	13	3	4	4	5	11	1	0	0	0	1	0	0	3	5

## Sheet: Sheet2
Age
Gender
Ethnicity
Religion
Educational level
Occupational field
Monthly income
Marital status
Duration of antihypertensive taking
Presence of other concomitant disease
Total medicine taken per day
Aids in antihypertensive medications intake
Counselling for antihypertesnive medication
Specific necessity
Specific concern
General overused
General harm
Adherence level
