# Supplementary material for: Determining hypertensive patients’ beliefs towards medication and associations with medication adherence using machine learning methods
Source: PeerJ. 2020 Mar 13;8:e8286. doi: 10.7717/peerj.8286 (PMC7075362; doi:10.7717/peerj.8286)
Supplement: Supplemental Information 1 [file peerj-08-8286-s008.csv]

Age	Gender	Ethnicity	Religion	Educational_level	Occupation_field	Monthly_income	Marital_status	Q1	Q2	Q5	Q6	Q7	SN	SC	GO	GH	AL
54	1	1	1	5	9	6	2	2	1	3	3	2	20	24	14	8	3
68	2	3	3	3	8	2	3	2	1	10	3	1	18	18	14	10	2
59	2	2	2	1	7	0	2	4	1	7	1	1	24	18	13	13	2
72	2	2	2	1	7	0	2	4	1	10	3	2	21	10	12	12	4
63	1	2	2	2	8	1	2	3	2	5	3	2	25	25	20	20	8
53	1	2	1	2	9	2	2	3	1	2.5	3	1	8	11	11	5	4
62	1	2	2	1	7	0	2	4	1	6	1	1	25	18	12	9	4
55	2	2	2	2	7	0	2	2	2	2	1	1	25	21	14	15	4
56	1	2	4	3	8	0	2	2	2	6	1	2	24	22	13	11	2
60	1	2	2	1	8	0	2	4	1	10	1	2	22	20	14	12	5
78	1	1	1	2	8	0	2	4	1	2	1	1	20	7	12	10	3
56	2	2	2	2	8	0	1	4	1	8	1	1	21	23	16	9	4
51	1	1	1	2	9	4	2	4	1	4	1	1	20	11	11	9	3
71	2	2	2	1	7	0	2	2	1	4	1	1	24	18	12	10	2
65	1	2	2	3	8	0	2	4	1	10	1	2	22	18	11	10	5
44	1	1	1	2	2	3	2	3	1	4	1	1	12	16	14	4	5
78	1	2	2	1	8	0	2	4	1	10	1	1	23	11	12	8	5
63	1	1	1	2	8	0	2	3	1	2	1	1	24	7	13	11	2
64	2	1	1	2	8	0	2	3	1	10	1	2	20	18	14	7	3
60	1	1	1	6	8	6	2	3	1	6	2	1	17	14	11	9	2
55	1	2	2	4	2	6	2	4	1	12	1	2	20	14	9	7	2
51	1	2	2	1	9	2	2	2	1	3	1	2	19	16	13	12	5
61	1	2	2	4	8	2	2	4	1	10	1	1	24	18	11	8	2
78	1	2	2	2	8	0	2	2	2	10	1	1	23	7	11	9	3
52	1	1	1	3	2	5	2	2	2	3.5	2	1	16	18	18	8	2
71	1	2	2	2	8	0	2	4	1	15	3	2	25	22	14	11	4
68	1	1	1	2	8	0	1	3	1	8	1	1	25	6	11	6	3
56	1	1	1	2	7	1	2	2	1	5	2	1	21	22	14	7	3
58	1	2	2	2	8	0	2	3	1	3	3	1	24	16	13	10	4
59	1	3	3	2	8	0	2	4	1	14	1	1	21	16	12	14	4
76	1	1	1	1	8	0	2	4	1	11	1	1	24	18	17	10	6
75	1	1	1	1	8	0	2	3	1	5	1	2	24	6	13	11	3
58	1	1	1	2	8	1	2	2	1	2	1	1	22	15	11	10	7
72	1	2	2	1	8	0	2	2	2	4.5	1	1	18	18	16	12	8
74	1	2	2	2	8	0	2	4	2	4.5	1	2	21	10	14	13	7
66	1	2	4	2	8	0	2	4	1	6	1	1	20	16	12	10	5
77	1	2	2	1	8	0	2	2	2	2	1	1	18	10	13	10	4
64	1	2	5	2	8	0	2	2	2	0.5	1	2	16	15	14	7	4
68	1	2	2	2	6	3	2	4	1	1	3	1	23	14	6	6	2
48	1	2	2	1	9	2	2	2	1	4	1	1	24	19	13	11	5
53	1	2	5	3	8	0	2	3	1	10	1	1	24	11	10	13	3
65	1	2	2	2	8	0	2	2	2	6	3	1	21	13	14	13	4
66	1	1	1	2	8	0	2	3	2	3	1	1	23	18	13	11	6
54	1	1	1	3	8	0	2	2	1	6	1	1	16	20	19	8	8
54	1	1	1	2	9	2	2	4	2	10	1	2	23	25	19	11	7
72	1	2	2	1	8	0	2	2	1	4	3	1	21	21	11	12	6
72	1	1	1	6	4	6	2	4	2	1	3	1	18	5	13	5	4
55	2	1	1	3	3	4	2	4	1	10	1	1	22	18	14	7	5
64	1	1	1	4	8	0	2	4	2	4	1	2	19	18	12	7	5
68	2	1	1	2	8	0	2	4	1	6	1	2	25	22	17	12	6
82	1	2	2	1	8	0	2	4	2	5	1	1	21	18	11	12	4
87	1	2	4	2	8	0	2	4	1	5	1	2	24	10	12	6	5
53	2	2	2	2	9	2	1	3	1	4	3	2	18	16	12	10	4
73	1	2	4	2	9	0	2	3	2	1	3	1	22	9	14	6	5
78	1	2	4	2	8	0	2	4	1	4	1	1	24	7	13	12	2
74	1	1	1	2	8	0	2	3	1	6	1	1	25	6	13	7	2
66	1	2	2	1	8	0	2	2	1	5	3	2	23	6	12	7	2
71	1	2	2	1	8	0	2	3	1	6	1	2	25	7	11	9	6
71	2	2	2	3	3	5	2	2	2	1	1	2	15	20	15	12	3
85	1	2	2	1	8	0	2	4	1	6	1	2	24	6	12	7	2
71	2	2	2	1	7	1	3	4	2	6	2	1	20	12	17	10	2
60	1	2	2	1	8	0	2	4	1	5	3	1	25	6	14	9	2
64	1	3	3	2	8	1	2	4	1	12	1	1	22	12	11	5	2
85	1	2	2	1	8	0	2	2	1	4	1	1	22	10	12	7	5
60	1	1	1	3	8	3	2	3	1	6	1	2	19	16	17	10	7
68	1	2	2	2	9	5	2	4	1	6.5	1	2	19	19	14	9	5
64	2	2	5	1	7	0	2	5	1	7	1	1	19	21	13	13	5
58	1	1	1	3	9	2	2	2	1	8	1	1	18	19	15	9	3
62	1	1	1	2	8	3	2	3	1	17	1	1	20	10	16	12	5
57	1	2	2	2	8	0	2	3	2	3	3	1	19	9	13	7	4
45	1	1	1	4	2	4	1	2	1	12	1	2	23	19	11	4	5
56	2	1	1	3	7	0	2	2	2	1	1	2	12	18	9	8	7
57	2	2	5	1	7	0	2	3	1	5	1	2	21	21	14	6	4
61	1	2	5	2	9	2	2	3	2	6	1	1	24	18	11	8	4
48	1	1	1	3	6	5	2	3	2	1	2	1	17	19	14	11	6
69	1	2	2	2	8	0	2	3	1	7	1	1	21	12	13	6	6
69	1	2	4	2	8	0	2	4	2	2	1	2	25	7	12	4	2
52	1	1	1	4	3	4	2	2	1	5	1	2	13	15	11	9	4
66	1	2	2	1	8	0	2	2	1	9	1	1	24	20	14	15	5
57	1	2	4	3	9	6	2	4	1	6.5	3	1	18	15	12	8	3
74	2	1	1	2	7	0	2	4	1	2	3	1	22	18	12	8	2
61	1	1	1	5	8	5	2	4	1	13	3	1	17	12	11	10	6
75	1	2	4	1	9	2	2	4	1	17	1	2	20	9	13	8	7
60	2	2	2	1	5	0	2	4	1	8	1	1	25	7	14	8	3
54	2	1	1	2	5	0	2	2	1	4	1	1	24	16	14	10	6
70	2	2	5	2	7	0	2	4	1	8	1	2	24	10	13	13	5
53	1	1	1	2	9	4	2	4	1	7	2	1	18	21	14	9	7
63	1	2	4	4	8	4	2	4	1	4	3	1	16	16	17	12	2
65	2	2	4	2	8	0	1	4	1	8	1	1	14	16	11	8	8
70	1	2	2	1	8	0	2	4	1	5	1	1	20	20	16	16	5
61	1	2	1	5	8	4	2	3	1	4	3	1	20	18	13	9	7
60	1	1	1	2	2	2	2	4	1	9	3	1	23	15	13	11	3
54	2	3	4	1	8	0	2	2	1	5	3	1	19	18	16	9	3
67	2	2	2	3	8	0	2	3	2	1.5	1	1	20	9	9	10	3
50	2	2	1	2	9	2	2	3	1	3	3	1	19	14	14	8	3
66	1	2	2	4	8	1	2	4	1	6	3	1	23	12	15	9	3
63	2	1	1	2	9	1	2	4	1	5	3	1	20	10	12	9	5
75	2	2	4	2	8	0	2	3	1	3	1	2	24	14	9	7	4
57	1	1	1	4	8	2	2	4	1	7	1	1	25	16	15	15	3
62	1	2	2	3	8	0	2	2	1	4	1	1	24	6	15	9	6
67	2	2	2	2	8	0	2	2	1	5	1	1	24	22	13	14	5
63	1	1	1	5	8	0	2	2	1	13.5	1	2	22	10	14	13	4
74	1	2	2	2	8	2	2	2	2	1	3	2	20	16	15	11	5
73	2	2	2	1	8	0	2	4	1	6	3	1	21	7	14	11	4
58	1	1	1	2	8	2	2	2	2	8	2	2	17	19	12	11	8
64	1	3	3	1	8	0	2	4	1	7	1	1	25	14	17	4	4
64	1	2	2	2	8	0	2	2	1	8	1	2	20	6	8	8	4
58	1	1	1	2	8	0	2	2	1	10	1	1	19	12	14	5	5
74	1	3	3	2	8	0	2	4	2	3	1	1	25	6	10	7	3
65	1	2	4	2	8	2	1	4	1	2	1	2	19	8	14	11	2
62	2	1	1	1	8	1	3	4	1	7	3	2	24	16	15	10	2
75	2	2	2	1	5	0	2	4	1	10	1	2	25	8	16	12	8
67	2	2	4	2	5	0	2	4	1	2	3	2	15	15	11	11	5
59	2	1	1	2	9	1	2	3	1	3	1	1	25	9	16	10	6
70	2	2	2	2	9	0	2	4	1	4	3	1	25	9	12	14	7
78	1	2	5	1	8	0	2	4	1	7	1	1	24	6	8	7	4
80	1	2	2	1	8	0	2	2	2	10	1	1	23	11	11	10	6
72	1	2	5	4	8	0	2	4	2	3	1	2	22	11	10	9	5
70	1	2	5	2	8	1	2	4	1	12	1	2	23	5	11	6	2
50	1	2	2	1	7	0	1	4	1	5	3	2	21	15	12	10	5
74	1	1	1	3	8	2	2	2	1	4	1	2	25	21	17	12	3
63	2	2	2	1	7	0	2	3	1	4	1	1	22	22	17	13	7
56	2	1	1	1	7	0	3	4	2	4	1	2	25	18	16	11	5
70	2	1	1	1	7	0	2	2	2	1	3	2	19	15	19	14	5
64	1	2	2	2	8	0	2	4	1	6	1	2	24	9	10	5	3
65	2	3	3	2	8	0	2	4	1	5	3	1	20	18	12	8	5
60	1	2	4	2	8	2	2	4	1	10	1	1	20	10	13	9	5
70	1	1	1	1	8	0	2	4	1	5	1	2	20	18	14	12	4
65	2	2	2	2	5	0	2	3	1	4	3	1	24	14	14	11	7
87	2	1	1	1	8	0	2	2	1	9	3	1	24	15	13	8	4
71	2	1	1	1	2	3	2	3	1	4	1	1	24	11	12	8	7
70	1	2	5	1	9	3	2	2	2	0.5	3	1	24	15	14	12	8
59	1	2	2	1	9	4	1	3	2	7	1	2	21	22	12	10	5
65	1	2	2	2	7	1	2	4	1	1	3	2	22	18	14	15	5
67	1	1	1	5	8	5	2	2	1	3	2	2	13	16	15	10	5
70	1	1	1	2	9	1	2	4	1	5	3	2	24	9	10	8	3
70	1	1	1	3	7	0	2	4	1	8	1	2	17	15	13	9	6
53	1	1	1	3	8	6	2	4	1	23	1	1	18	8	11	9	5
68	2	2	2	1	7	0	2	3	1	8	1	1	21	16	14	6	2
75	1	1	1	2	8	2	2	3	1	13	1	1	14	17	15	12	3
70	2	2	2	1	7	0	2	2	2	4	1	1	23	7	11	10	4
48	1	1	1	2	9	4	2	2	1	1	1	1	15	25	14	10	4
75	1	3	3	1	7	0	4	4	1	6	1	1	20	12	14	8	5
61	1	2	2	2	9	2	2	4	1	8	1	2	23	18	13	10	3
65	1	3	3	1	8	0	4	4	2	7	1	2	25	7	18	6	2
55	2	2	4	3	7	0	2	4	1	7	1	1	21	14	10	8	3
52	1	1	1	2	9	2	2	4	1	9	1	2	18	18	12	12	5
42	1	2	2	2	9	2	2	2	1	6	1	1	20	13	11	8	6
68	1	3	3	3	8	1	2	4	2	5	1	2	19	23	17	7	3
60	1	1	1	6	8	6	2	3	1	6	2	1	10	16	10	10	3
62	1	1	1	4	8	0	2	2	1	4	3	1	11	16	14	7	2
65	1	3	3	2	8	1	4	3	1	8	2	1	20	10	16	8	2
63	2	2	2	3	8	0	2	2	1	7	1	1	18	13	9	12	5
69	2	2	1	2	7	2	3	4	1	4	1	2	10	15	13	10	3
72	1	2	2	1	8	0	2	4	2	7	1	1	22	22	10	6	4
80	2	2	2	1	8	0	2	4	1	5	1	2	22	18	13	11	6
52	2	2	2	2	9	4	2	2	1	4	1	1	22	24	12	10	5
70	2	2	2	1	7	0	2	4	1	6	3	2	19	16	12	7	5
82	1	2	4	2	8	1	2	4	1	8	1	1	19	18	17	16	5
