# Supplementary material for: Determining hypertensive patients’ beliefs towards medication and associations with medication adherence using machine learning methods
Source: PeerJ. 2020 Mar 13;8:e8286. doi: 10.7717/peerj.8286 (PMC7075362; doi:10.7717/peerj.8286)
Supplement: Supplemental Information 2 [file peerj-08-8286-s009.csv]

Educational_level	Monthly_income	Marital_status	SC	GO	AL
5	6	2	24	14	3
3	2	3	18	14	2
1	0	2	18	13	2
1	0	2	10	12	4
2	1	2	25	20	8
2	2	2	11	11	4
1	0	2	18	12	4
2	0	2	21	14	4
3	0	2	22	13	2
1	0	2	20	14	5
2	0	2	7	12	3
2	0	1	23	16	4
2	4	2	11	11	3
1	0	2	18	12	2
3	0	2	18	11	5
2	3	2	16	14	5
1	0	2	11	12	5
2	0	2	7	13	2
2	0	2	18	14	3
6	6	2	14	11	2
4	6	2	14	9	2
1	2	2	16	13	5
4	2	2	18	11	2
2	0	2	7	11	3
3	5	2	18	18	2
2	0	2	22	14	4
2	0	1	6	11	3
2	1	2	22	14	3
2	0	2	16	13	4
2	0	2	16	12	4
1	0	2	18	17	6
1	0	2	6	13	3
2	1	2	15	11	7
1	0	2	18	16	8
2	0	2	10	14	7
2	0	2	16	12	5
1	0	2	10	13	4
2	0	2	15	14	4
2	3	2	14	6	2
1	2	2	19	13	5
3	0	2	11	10	3
2	0	2	13	14	4
2	0	2	18	13	6
3	0	2	20	19	8
2	2	2	25	19	7
1	0	2	21	11	6
6	6	2	5	13	4
3	4	2	18	14	5
4	0	2	18	12	5
2	0	2	22	17	6
1	0	2	18	11	4
2	0	2	10	12	5
2	2	1	16	12	4
2	0	2	9	14	5
2	0	2	7	13	2
2	0	2	6	13	2
1	0	2	6	12	2
1	0	2	7	11	6
3	5	2	20	15	3
1	0	2	6	12	2
1	1	3	12	17	2
1	0	2	6	14	2
2	1	2	12	11	2
1	0	2	10	12	5
3	3	2	16	17	7
2	5	2	19	14	5
1	0	2	21	13	5
3	2	2	19	15	3
2	3	2	10	16	5
2	0	2	9	13	4
4	4	1	19	11	5
3	0	2	18	9	7
1	0	2	21	14	4
2	2	2	18	11	4
3	5	2	19	14	6
2	0	2	12	13	6
2	0	2	7	12	2
4	4	2	15	11	4
1	0	2	20	14	5
3	6	2	15	12	3
2	0	2	18	12	2
5	5	2	12	11	6
1	2	2	9	13	7
1	0	2	7	14	3
2	0	2	16	14	6
2	0	2	10	13	5
2	4	2	21	14	7
4	4	2	16	17	2
2	0	1	16	11	8
1	0	2	20	16	5
5	4	2	18	13	7
2	2	2	15	13	3
1	0	2	18	16	3
3	0	2	9	9	3
2	2	2	14	14	3
4	1	2	12	15	3
2	1	2	10	12	5
2	0	2	14	9	4
4	2	2	16	15	3
3	0	2	6	15	6
2	0	2	22	13	5
5	0	2	10	14	4
2	2	2	16	15	5
1	0	2	7	14	4
2	2	2	19	12	8
1	0	2	14	17	4
2	0	2	6	8	4
2	0	2	12	14	5
2	0	2	6	10	3
2	2	1	8	14	2
1	1	3	16	15	2
1	0	2	8	16	8
2	0	2	15	11	5
2	1	2	9	16	6
2	0	2	9	12	7
1	0	2	6	8	4
1	0	2	11	11	6
4	0	2	11	10	5
2	1	2	5	11	2
1	0	1	15	12	5
3	2	2	21	17	3
1	0	2	22	17	7
1	0	3	18	16	5
1	0	2	15	19	5
2	0	2	9	10	3
2	0	2	18	12	5
2	2	2	10	13	5
1	0	2	18	14	4
2	0	2	14	14	7
1	0	2	15	13	4
1	3	2	11	12	7
1	3	2	15	14	8
1	4	1	22	12	5
2	1	2	18	14	5
5	5	2	16	15	5
2	1	2	9	10	3
3	0	2	15	13	6
3	6	2	8	11	5
1	0	2	16	14	2
2	2	2	17	15	3
1	0	2	7	11	4
2	4	2	25	14	4
1	0	4	12	14	5
2	2	2	18	13	3
1	0	4	7	18	2
3	0	2	14	10	3
2	2	2	18	12	5
2	2	2	13	11	6
3	1	2	23	17	3
6	6	2	16	10	3
4	0	2	16	14	2
2	1	4	10	16	2
3	0	2	13	9	5
2	2	3	15	13	3
1	0	2	22	10	4
1	0	2	18	13	6
2	4	2	24	12	5
1	0	2	16	12	5
2	1	2	18	17	5
