# Supplementary material for: Determining hypertensive patients’ beliefs towards medication and associations with medication adherence using machine learning methods
Source: PeerJ. 2020 Mar 13;8:e8286. doi: 10.7717/peerj.8286 (PMC7075362; doi:10.7717/peerj.8286)
Supplement: Supplemental Information 3 [file peerj-08-8286-s010.csv]

Age	Gender	Ethnicity	Religion	Educational_level	Occupation_field	Monthly_income	Marital_status	Q1	Q2	Q5	Q6	Q7	SN	SC	GO	GH	AL
1	0	0.5	0.75	0.2	0.857142857	0	0.333333333	0.666666667	0	0.2	0	1	0.941176471	0.25	0.428571429	0.125	0.500000001
1	1	0	0	0	0.857142857	0	0.333333333	0	0	0.377777778	1	0	0.941176471	0.5	0.5	0.25	0.333333334
0.955555556	0	0.5	0.25	0	0.857142857	0	0.333333333	0.666666667	0	0.244444444	0	1	0.941176471	0.05	0.428571429	0.1875	0
0.955555556	0	0.5	0.25	0	0.857142857	0	0.333333333	0	0	0.155555556	0	0	0.823529412	0.25	0.428571429	0.1875	0.500000001
0.888888889	0	0.5	0.25	0	0.857142857	0	0.333333333	0.666666667	1	0.2	0	0	0.764705882	0.65	0.357142857	0.5	0.333333334
0.888888889	0	0.5	0.75	0.2	0.857142857	0.166666667	0.333333333	0.666666667	0	0.333333333	0	0	0.647058824	0.65	0.785714286	0.75	0.500000001
0.844444444	0	0.5	0.25	0	0.857142857	0	0.333333333	0	1	0.422222222	0	0	0.882352941	0.3	0.357142857	0.375	0.666666666
0.844444444	1	0.5	0.25	0	0.857142857	0	0.333333333	0.666666667	0	0.2	0	1	0.823529412	0.65	0.5	0.4375	0.666666666
0.8	0	0	0	0.2	0.857142857	0	0.333333333	0.666666667	0	0.066666667	0	0	0.705882353	0.1	0.428571429	0.375	0.166666667
0.8	0	0.5	0.25	0	0.857142857	0	0.333333333	0.666666667	0	0.422222222	0	0	0.882352941	0.3	0.428571429	0.25	0.500000001
0.8	0	0.5	0.25	0.2	0.857142857	0	0.333333333	0	1	0.422222222	0	0	0.882352941	0.1	0.357142857	0.3125	0.166666667
0.8	0	0.5	0.75	0.2	0.857142857	0	0.333333333	0.666666667	0	0.155555556	0	0	0.941176471	0.1	0.5	0.5	0
0.8	0	0.5	1	0	0.857142857	0	0.333333333	0.666666667	0	0.288888889	0	0	0.941176471	0.05	0.142857143	0.1875	0.333333334
0.777777778	0	0.5	0.25	0	0.857142857	0	0.333333333	0	1	0.066666667	0	0	0.588235294	0.25	0.5	0.375	0.333333334
0.755555556	0	0	0	0	0.857142857	0	0.333333333	0.666666667	0	0.466666667	0	0	0.941176471	0.65	0.785714286	0.375	0.666666666
0.733333333	0	0	0	0	0.857142857	0	0.333333333	0.333333333	0	0.2	0	1	0.941176471	0.05	0.5	0.4375	0.166666667
0.733333333	0	0.5	0.75	0	1	0.333333333	0.333333333	0.666666667	0	0.733333333	0	1	0.705882353	0.2	0.5	0.25	0.833333333
0.733333333	1	0.5	0.75	0.2	0.857142857	0	0.333333333	0.333333333	0	0.111111111	0	1	0.941176471	0.45	0.214285714	0.1875	0.333333334
0.733333333	1	0.5	0.25	0	0.428571429	0	0.333333333	0.666666667	0	0.422222222	0	1	1	0.15	0.714285714	0.5	1
0.733333333	0	0	0	0.2	0.857142857	0.333333333	0.333333333	0.333333333	0	0.555555556	0	0	0.352941176	0.6	0.642857143	0.5	0.166666667
0.733333333	0	1	0.5	0	0.714285714	0	1	0.666666667	0	0.244444444	0	0	0.705882353	0.35	0.571428571	0.25	0.500000001
0.711111111	0	0.5	0.25	0.2	0.857142857	0	0.333333333	0.666666667	1	0.177777778	0	1	0.764705882	0.25	0.571428571	0.5625	0.833333333
0.711111111	0	0	0	0.2	0.857142857	0	0.333333333	0.333333333	0	0.244444444	0	0	1	0.05	0.5	0.1875	0
0.711111111	1	0	0	0.2	0.714285714	0	0.333333333	0.666666667	0	0.066666667	1	0	0.823529412	0.65	0.428571429	0.25	0
0.711111111	0	0.5	0.25	0.2	0.857142857	0.333333333	0.333333333	0	1	0.022222222	1	1	0.705882353	0.55	0.642857143	0.4375	0.500000001
0.711111111	0	1	0.5	0.2	0.857142857	0	0.333333333	0.666666667	1	0.111111111	0	0	1	0.05	0.285714286	0.1875	0.166666667
0.711111111	0	0	0	0.4	0.857142857	0.333333333	0.333333333	0	0	0.155555556	0	1	1	0.8	0.785714286	0.5	0.166666667
0.688888889	0	0.5	0.75	0.2	1	0	0.333333333	0.333333333	1	0.022222222	1	0	0.823529412	0.2	0.571428571	0.125	0.500000001
0.688888889	1	0.5	0.25	0	0.857142857	0	0.333333333	0.666666667	0	0.244444444	1	0	0.764705882	0.1	0.571428571	0.4375	0.333333334
0.666666667	1	0.5	0.25	0	0.714285714	0	0.333333333	0.666666667	0	0.422222222	1	1	0.764705882	0.25	0.428571429	0.5	0.333333334
0.666666667	0	0.5	0.25	0	0.857142857	0	0.333333333	0	1	0.177777778	0	0	0.588235294	0.65	0.714285714	0.5	1
0.666666667	0	0.5	0.25	0	0.857142857	0	0.333333333	0	0	0.155555556	1	0	0.764705882	0.8	0.357142857	0.5	0.666666666
0.666666667	0	0	0	1	0.285714286	1	0.333333333	0.666666667	1	0.022222222	1	0	0.588235294	0	0.5	0.0625	0.333333334
0.666666667	0	0.5	1	0.6	0.857142857	0	0.333333333	0.666666667	1	0.111111111	0	1	0.823529412	0.3	0.285714286	0.3125	0.500000001
0.666666667	0	0.5	0.25	0	0.857142857	0	0.333333333	0.666666667	1	0.288888889	0	0	0.823529412	0.85	0.285714286	0.125	0.333333334
0.644444444	1	0.5	0.25	0	0.714285714	0	0.333333333	0	0	0.155555556	0	0	0.941176471	0.65	0.428571429	0.375	0
0.644444444	0	0.5	0.25	0.2	0.857142857	0	0.333333333	0.666666667	0	0.644444444	1	1	1	0.85	0.571428571	0.4375	0.333333334
0.644444444	0	0.5	0.25	0	0.857142857	0	0.333333333	0.333333333	0	0.244444444	0	1	1	0.1	0.357142857	0.3125	0.666666666
0.644444444	1	0.5	0.25	0.4	0.142857143	0.833333333	0.333333333	0	1	0.022222222	0	1	0.411764706	0.75	0.642857143	0.5	0.166666667
0.644444444	1	0.5	0.25	0	0.714285714	0.166666667	0.666666667	0.666666667	1	0.244444444	0.5	0	0.705882353	0.35	0.785714286	0.375	0
0.644444444	1	0	0	0	0	0.5	0.333333333	0.333333333	0	0.155555556	0	0	0.941176471	0.3	0.428571429	0.25	0.833333333
0.622222222	1	0.5	1	0.2	0.714285714	0	0.333333333	0.666666667	0	0.333333333	0	1	0.941176471	0.25	0.5	0.5625	0.500000001
0.622222222	0	0.5	0.25	0	0.857142857	0	0.333333333	0.666666667	0	0.2	0	0	0.705882353	0.75	0.714285714	0.75	0.500000001
0.622222222	1	0.5	0.25	0.2	1	0	0.333333333	0.666666667	0	0.155555556	1	0	1	0.2	0.428571429	0.625	0.833333333
0.622222222	0	0.5	1	0.2	0.857142857	0.166666667	0.333333333	0.666666667	0	0.511111111	0	1	0.882352941	0	0.357142857	0.125	0
0.622222222	1	0	0	0	0.714285714	0	0.333333333	0	1	0.022222222	1	1	0.647058824	0.5	0.928571429	0.625	0.500000001
0.622222222	0	0	0	0	0.857142857	0	0.333333333	0.666666667	0	0.2	0	1	0.705882353	0.65	0.571428571	0.5	0.333333334
0.622222222	0	0.5	1	0	1	0.5	0.333333333	0	1	0	1	0	0.941176471	0.5	0.571428571	0.5	1
0.622222222	0	0	0	0.2	1	0.166666667	0.333333333	0.666666667	0	0.2	1	1	0.941176471	0.2	0.285714286	0.25	0.166666667
0.622222222	0	0	0	0.4	0.714285714	0	0.333333333	0.666666667	0	0.333333333	0	1	0.529411765	0.5	0.5	0.3125	0.666666666
0.622222222	1	0.5	0.25	0	0.714285714	0	0.333333333	0	1	0.155555556	0	0	0.882352941	0.1	0.357142857	0.375	0.333333334
0.622222222	1	0.5	0.25	0	0.714285714	0	0.333333333	0.666666667	0	0.244444444	1	1	0.647058824	0.55	0.428571429	0.1875	0.500000001
0.6	0	0.5	0.25	0.2	0.857142857	0	0.333333333	0.333333333	0	0.288888889	0	0	0.764705882	0.35	0.5	0.125	0.666666666
0.6	0	0.5	0.75	0.2	0.857142857	0	0.333333333	0.666666667	1	0.066666667	0	1	1	0.1	0.428571429	0	0
0.6	1	0.5	0	0.2	0.714285714	0.333333333	0.666666667	0.666666667	0	0.155555556	0	1	0.117647059	0.5	0.5	0.375	0.166666667
0.577777778	1	1	0.5	0.4	0.857142857	0.333333333	0.666666667	0	0	0.422222222	1	0	0.588235294	0.65	0.571428571	0.375	0
0.577777778	0	0	0	0.2	0.857142857	0	0	0.333333333	0	0.333333333	0	0	1	0.05	0.357142857	0.125	0.166666667
0.577777778	0	0.5	0.25	0.2	0.571428571	0.5	0.333333333	0.666666667	0	0.022222222	1	0	0.882352941	0.45	0	0.125	0
0.577777778	1	0	0	0.2	0.857142857	0	0.333333333	0.666666667	0	0.244444444	0	1	1	0.85	0.785714286	0.5	0.666666666
0.577777778	0	0.5	0.25	0.2	1	0.833333333	0.333333333	0.666666667	0	0.266666667	0	1	0.647058824	0.7	0.571428571	0.3125	0.500000001
0.577777778	1	0.5	0.25	0	0.714285714	0	0.333333333	0.333333333	0	0.333333333	0	0	0.764705882	0.55	0.571428571	0.125	0
0.577777778	0	1	0.5	0.4	0.857142857	0.166666667	0.333333333	0.666666667	1	0.2	0	1	0.647058824	0.9	0.785714286	0.1875	0.166666667
0.555555556	1	0.5	0.25	0.4	0.857142857	0	0.333333333	0.333333333	1	0.044444444	0	0	0.705882353	0.2	0.214285714	0.375	0.166666667
0.555555556	1	0.5	0.25	0.2	0.857142857	0	0.333333333	0	0	0.2	0	0	0.941176471	0.85	0.5	0.625	0.500000001
0.555555556	1	0.5	0.75	0.2	0.428571429	0	0.333333333	0.666666667	0	0.066666667	1	1	0.411764706	0.5	0.357142857	0.4375	0.500000001
0.555555556	0	0	0	0.8	0.857142857	0.833333333	0.333333333	0	0	0.111111111	0.5	1	0.294117647	0.55	0.642857143	0.375	0.500000001
0.533333333	0	0.5	0.75	0.2	0.857142857	0	0.333333333	0.666666667	0	0.244444444	0	0	0.705882353	0.55	0.428571429	0.375	0.500000001
0.533333333	0	0	0	0.2	0.857142857	0	0.333333333	0.333333333	1	0.111111111	0	0	0.882352941	0.65	0.5	0.4375	0.666666666
0.533333333	0	0.5	0.25	0	0.857142857	0	0.333333333	0	0	0.2	1	1	0.882352941	0.05	0.428571429	0.1875	0
0.533333333	0	0.5	0.25	0	0.857142857	0	0.333333333	0	0	0.377777778	0	0	0.941176471	0.75	0.571428571	0.6875	0.500000001
0.533333333	0	0.5	0.25	0.6	0.857142857	0.166666667	0.333333333	0.666666667	0	0.244444444	1	0	0.882352941	0.35	0.642857143	0.3125	0.166666667
0.511111111	0	0.5	0.25	0.4	0.857142857	0	0.333333333	0.666666667	0	0.422222222	0	1	0.823529412	0.65	0.357142857	0.375	0.500000001
0.511111111	0	0.5	0.25	0.2	0.857142857	0	0.333333333	0	1	0.244444444	1	0	0.764705882	0.4	0.571428571	0.5625	0.333333334
0.511111111	1	0.5	0.75	0.2	0.857142857	0	0	0.666666667	0	0.333333333	0	0	0.352941176	0.55	0.357142857	0.25	1
0.511111111	0	0.5	0.75	0.2	0.857142857	0.333333333	0	0.666666667	0	0.066666667	0	1	0.647058824	0.15	0.571428571	0.4375	0
0.511111111	1	1	0.5	0.2	0.857142857	0	0.333333333	0.666666667	0	0.2	1	0	0.705882353	0.65	0.428571429	0.25	0.500000001
0.511111111	1	0.5	0.25	0.2	0.428571429	0	0.333333333	0.333333333	0	0.155555556	1	0	0.941176471	0.45	0.571428571	0.4375	0.833333333
0.511111111	0	0.5	0.25	0.2	0.714285714	0.166666667	0.333333333	0.666666667	0	0.022222222	1	1	0.823529412	0.65	0.571428571	0.6875	0.500000001
0.511111111	0	1	0.5	0	0.857142857	0	1	0.666666667	1	0.288888889	0	1	1	0.1	0.857142857	0.125	0
0.511111111	0	1	0.5	0.2	0.857142857	0.166666667	1	0.333333333	0	0.333333333	0.5	0	0.705882353	0.25	0.714285714	0.25	0
0.488888889	1	0	0	0.2	0.857142857	0	0.333333333	0.333333333	0	0.422222222	0	1	0.705882353	0.65	0.571428571	0.1875	0.166666667
0.488888889	0	0.5	1	0.2	0.857142857	0	0.333333333	0	1	0	0	1	0.470588235	0.5	0.571428571	0.1875	0.333333334
0.488888889	0	0	0	0.6	0.857142857	0	0.333333333	0.666666667	1	0.155555556	0	1	0.647058824	0.65	0.428571429	0.1875	0.500000001
0.488888889	0	1	0.5	0.2	0.857142857	0.166666667	0.333333333	0.666666667	0	0.511111111	0	0	0.823529412	0.35	0.357142857	0.0625	0
0.488888889	1	0.5	1	0	0.714285714	0	0.333333333	1	0	0.288888889	0	0	0.647058824	0.8	0.5	0.5625	0.500000001
0.488888889	0	1	0.5	0	0.857142857	0	0.333333333	0.666666667	0	0.288888889	0	0	1	0.45	0.785714286	0	0.333333334
0.488888889	0	0.5	0.25	0.2	0.857142857	0	0.333333333	0	0	0.333333333	0	1	0.705882353	0.05	0.142857143	0.25	0.333333334
0.488888889	0	0.5	0.25	0.2	0.857142857	0	0.333333333	0.666666667	0	0.244444444	0	1	0.941176471	0.2	0.285714286	0.0625	0.166666667
0.466666667	0	0.5	0.25	0.2	0.857142857	0.166666667	0.333333333	0.333333333	1	0.2	1	1	1	1	1	1	1
0.466666667	0	0	0	0.2	0.857142857	0	0.333333333	0.333333333	0	0.066666667	0	0	0.941176471	0.1	0.5	0.4375	0
0.466666667	0	0.5	0.75	0.6	0.857142857	0.666666667	0.333333333	0.666666667	0	0.155555556	1	0	0.470588235	0.55	0.785714286	0.5	0
0.466666667	1	0	0	0.2	1	0.166666667	0.333333333	0.666666667	0	0.2	1	0	0.705882353	0.25	0.428571429	0.3125	0.500000001
0.466666667	0	0	0	0.8	0.857142857	0	0.333333333	0	0	0.577777778	0	1	0.823529412	0.25	0.571428571	0.5625	0.333333334
0.466666667	1	0.5	0.25	0	0.714285714	0	0.333333333	0.333333333	0	0.155555556	0	0	0.823529412	0.85	0.785714286	0.5625	0.833333333
0.466666667	1	0.5	0.25	0.4	0.857142857	0	0.333333333	0	0	0.288888889	0	0	0.588235294	0.4	0.214285714	0.5	0.500000001
0.444444444	0	0.5	0.25	0	0.714285714	0	0.333333333	0.666666667	0	0.244444444	0	0	1	0.65	0.428571429	0.3125	0.333333334
0.444444444	0	0	0	0.2	0.857142857	0.5	0.333333333	0.333333333	0	0.733333333	0	0	0.705882353	0.25	0.714285714	0.5	0.500000001
0.444444444	0	0.5	0.25	0.4	0.857142857	0	0.333333333	0	0	0.155555556	0	0	0.941176471	0.05	0.642857143	0.3125	0.666666666
0.444444444	1	0	0	0	0.857142857	0.166666667	0.666666667	0.666666667	0	0.288888889	1	1	0.941176471	0.55	0.642857143	0.375	0
0.444444444	0	0	0	0.6	0.857142857	0	0.333333333	0	0	0.155555556	1	0	0.176470588	0.55	0.571428571	0.1875	0
0.422222222	0	0.5	0.25	0.6	0.857142857	0.333333333	0.333333333	0.666666667	0	0.422222222	0	0	0.941176471	0.65	0.357142857	0.25	0
0.422222222	0	0.5	1	0.2	1	0.333333333	0.333333333	0.333333333	1	0.244444444	0	0	0.941176471	0.65	0.357142857	0.25	0.333333334
0.422222222	0	0	0	0.8	0.857142857	0.833333333	0.333333333	0.666666667	0	0.555555556	1	0	0.529411765	0.35	0.357142857	0.375	0.666666666
0.422222222	0	0.5	0	0.8	0.857142857	0.666666667	0.333333333	0.333333333	0	0.155555556	1	0	0.705882353	0.65	0.5	0.3125	0.833333333
0.422222222	0	0.5	0.25	0.2	1	0.333333333	0.333333333	0.666666667	0	0.333333333	0	1	0.882352941	0.65	0.5	0.375	0.166666667
0.4	0	0.5	0.25	0	0.857142857	0	0.333333333	0.666666667	0	0.422222222	0	1	0.823529412	0.75	0.571428571	0.5	0.500000001
0.4	0	0	0	1	0.857142857	1	0.333333333	0.333333333	0	0.244444444	0.5	0	0.529411765	0.45	0.357142857	0.3125	0
0.4	0	0.5	0.25	0	0.857142857	0	0.333333333	0.666666667	0	0.2	1	0	1	0.05	0.571428571	0.3125	0
0.4	0	0	0	0.4	0.857142857	0.5	0.333333333	0.333333333	0	0.244444444	0	1	0.647058824	0.55	0.785714286	0.375	0.833333333
0.4	1	0.5	0.25	0	0.428571429	0	0.333333333	0.666666667	0	0.333333333	0	0	1	0.1	0.571428571	0.25	0.166666667
0.4	0	0	0	0.2	0	0.333333333	0.333333333	0.666666667	0	0.377777778	1	0	0.882352941	0.5	0.5	0.4375	0.166666667
0.4	0	0.5	0.75	0.2	0.857142857	0.333333333	0.333333333	0.666666667	0	0.422222222	0	0	0.705882353	0.25	0.5	0.3125	0.500000001
0.4	0	0	0	1	0.857142857	1	0.333333333	0.333333333	0	0.244444444	0.5	0	0.117647059	0.55	0.285714286	0.375	0.166666667
0.377777778	1	0.5	0.25	0	0.714285714	0	0.333333333	0.666666667	0	0.288888889	0	0	0.941176471	0.65	0.5	0.5625	0
0.377777778	0	1	0.5	0.2	0.857142857	0	0.333333333	0.666666667	0	0.6	0	0	0.764705882	0.55	0.428571429	0.625	0.333333334
0.377777778	1	0	0	0.2	1	0.166666667	0.333333333	0.333333333	0	0.111111111	0	0	1	0.2	0.714285714	0.375	0.666666666
0.377777778	0	0.5	0.25	0	1	0.666666667	0	0.333333333	1	0.288888889	0	1	0.764705882	0.85	0.428571429	0.375	0.500000001
0.355555556	0	0.5	0.25	0.2	0.857142857	0	0.333333333	0.333333333	0	0.111111111	1	0	0.941176471	0.55	0.5	0.375	0.333333334
0.355555556	0	0	0	0.2	0.857142857	0.166666667	0.333333333	0	0	0.066666667	0	0	0.823529412	0.5	0.357142857	0.375	0.833333333
0.355555556	0	0	0	0.4	1	0.333333333	0.333333333	0	0	0.333333333	0	0	0.588235294	0.7	0.642857143	0.3125	0.166666667
0.355555556	0	0	0	0.2	0.857142857	0.333333333	0.333333333	0	1	0.333333333	0.5	1	0.529411765	0.7	0.428571429	0.4375	1
0.355555556	0	0	0	0.2	0.857142857	0	0.333333333	0	0	0.422222222	0	0	0.647058824	0.35	0.571428571	0.0625	0.500000001
0.333333333	0	0.5	0.25	0.2	0.857142857	0	0.333333333	0.333333333	1	0.111111111	1	0	0.647058824	0.2	0.5	0.1875	0.333333334
0.333333333	1	0.5	1	0	0.714285714	0	0.333333333	0.333333333	0	0.2	0	1	0.764705882	0.8	0.571428571	0.125	0.333333334
0.333333333	0	0.5	0.75	0.4	1	1	0.333333333	0.666666667	0	0.266666667	1	0	0.588235294	0.5	0.428571429	0.25	0.166666667
0.333333333	0	0	0	0.6	0.857142857	0.333333333	0.333333333	0.666666667	0	0.288888889	0	0	1	0.55	0.642857143	0.6875	0.166666667
0.311111111	0	0.5	0.75	0.4	0.857142857	0	0.333333333	0	1	0.244444444	0	1	0.941176471	0.85	0.5	0.4375	0
0.311111111	1	0.5	0.25	0.2	0.857142857	0	0	0.666666667	0	0.333333333	0	0	0.764705882	0.9	0.714285714	0.3125	0.333333334
0.311111111	0	0	0	0.2	0.714285714	0.166666667	0.333333333	0	0	0.2	0.5	0	0.764705882	0.85	0.571428571	0.1875	0.166666667
0.311111111	1	0	0	0.4	0.714285714	0	0.333333333	0	1	0.022222222	0	1	0.235294118	0.65	0.214285714	0.25	0.833333333
0.311111111	1	0	0	0	0.714285714	0	0.666666667	0.666666667	1	0.155555556	0	1	1	0.65	0.714285714	0.4375	0.500000001
0.288888889	1	0.5	0.25	0.2	0.714285714	0	0.333333333	0	1	0.066666667	0	0	1	0.8	0.571428571	0.6875	0.333333334
0.288888889	0	0.5	0.25	0.6	0	1	0.333333333	0.666666667	0	0.511111111	0	1	0.705882353	0.45	0.214285714	0.1875	0
0.288888889	1	0	0	0.4	0.142857143	0.666666667	0.333333333	0.666666667	0	0.422222222	0	0	0.823529412	0.65	0.571428571	0.1875	0.500000001
0.288888889	1	0.5	0.75	0.4	0.714285714	0	0.333333333	0.666666667	0	0.288888889	0	0	0.764705882	0.45	0.285714286	0.25	0.166666667
0.266666667	0	0	0	0.8	1	1	0.333333333	0	0	0.111111111	1	1	0.705882353	0.95	0.571428571	0.25	0.166666667
0.266666667	0	0	0	0.4	0.857142857	0	0.333333333	0	0	0.244444444	0	0	0.470588235	0.75	0.928571429	0.25	1
0.266666667	0	0	0	0.2	1	0.333333333	0.333333333	0.666666667	1	0.422222222	0	1	0.882352941	1	0.928571429	0.4375	0.833333333
0.266666667	1	0	0	0.2	0.428571429	0	0.333333333	0	0	0.155555556	0	0	0.941176471	0.55	0.571428571	0.375	0.666666666
0.266666667	1	1	0.75	0	0.857142857	0	0.333333333	0	0	0.2	1	0	0.647058824	0.65	0.714285714	0.3125	0.166666667
0.244444444	0	0.5	0	0.2	1	0.333333333	0.333333333	0.333333333	0	0.088888889	1	0	0	0.3	0.357142857	0.0625	0.333333334
0.244444444	0	0.5	1	0.4	0.857142857	0	0.333333333	0.333333333	0	0.422222222	0	0	0.941176471	0.3	0.285714286	0.5625	0.166666667
0.244444444	1	0.5	0.25	0.2	1	0.333333333	0	0.333333333	0	0.155555556	1	1	0.588235294	0.55	0.428571429	0.375	0.333333334
0.244444444	0	0	0	0.2	1	0.666666667	0.333333333	0.666666667	0	0.288888889	0.5	0	0.588235294	0.8	0.571428571	0.3125	0.833333333
0.244444444	0	0	0	0.4	0.857142857	1	0.333333333	0.666666667	0	1	0	0	0.588235294	0.15	0.357142857	0.3125	0.500000001
0.222222222	0	0	0	0.4	0	0.833333333	0.333333333	0	1	0.133333333	0.5	0	0.470588235	0.65	0.857142857	0.25	0
0.222222222	0	0	0	0.6	0.142857143	0.666666667	0.333333333	0	0	0.2	0	1	0.294117647	0.5	0.357142857	0.3125	0.333333334
0.222222222	0	0	0	0.2	1	0.333333333	0.333333333	0.666666667	0	0.377777778	0	1	0.588235294	0.65	0.428571429	0.5	0.500000001
0.222222222	1	0.5	0.25	0.2	1	0.666666667	0.333333333	0	0	0.155555556	0	0	0.823529412	0.95	0.428571429	0.375	0.500000001
0.2	0	0	0	0.2	1	0.666666667	0.333333333	0.666666667	0	0.155555556	0	0	0.705882353	0.3	0.357142857	0.3125	0.166666667
0.2	0	0.5	0.25	0	1	0.333333333	0.333333333	0	0	0.111111111	0	1	0.647058824	0.55	0.5	0.5	0.500000001
0.177777778	1	0.5	0	0.2	1	0.333333333	0.333333333	0.333333333	0	0.111111111	1	0	0.647058824	0.45	0.571428571	0.25	0.166666667
0.177777778	0	0.5	0.25	0	0.714285714	0	0	0.666666667	0	0.2	1	1	0.764705882	0.5	0.428571429	0.375	0.500000001
0.133333333	0	0.5	0.25	0	1	0.333333333	0.333333333	0	0	0.155555556	0	0	0.941176471	0.7	0.5	0.4375	0.500000001
0.133333333	0	0	0	0.4	0.571428571	0.833333333	0.333333333	0.333333333	1	0.022222222	0.5	0	0.529411765	0.7	0.571428571	0.4375	0.666666666
0.133333333	0	0	0	0.2	1	0.666666667	0.333333333	0	0	0.022222222	0	0	0.411764706	1	0.571428571	0.375	0.333333334
0.066666667	0	0	0	0.6	0	0.666666667	0	0	0	0.511111111	0	1	0.882352941	0.7	0.357142857	0	0.500000001
0.044444444	0	0	0	0.2	0	0.5	0.333333333	0.333333333	0	0.155555556	0	0	0.235294118	0.55	0.571428571	0	0.500000001
0	0	0.5	0.25	0.2	1	0.333333333	0.333333333	0	0	0.244444444	0	0	0.705882353	0.4	0.357142857	0.25	0.666666666
