# Supplementary material for: Determining hypertensive patients’ beliefs towards medication and associations with medication adherence using machine learning methods
Source: PeerJ. 2020 Mar 13;8:e8286. doi: 10.7717/peerj.8286 (PMC7075362; doi:10.7717/peerj.8286)
Supplement: Supplemental Information 4 [file peerj-08-8286-s011.csv]

Educational_level	Monthly_income	Marital_status	SC	GO	AL
1	1	0.333333333	0.45	0.357142857	0
1	1	0.333333333	0	0.5	0.333333334
1	1	0.333333333	0.55	0.285714286	0.166666667
0.8	1	0.333333333	0.95	0.571428571	0.166666667
0.8	0.833333333	0.333333333	0.35	0.357142857	0.666666666
0.8	0.666666667	0.333333333	0.65	0.5	0.833333333
0.8	0	0.333333333	0.25	0.571428571	0.333333334
0.8	0.833333333	0.333333333	0.55	0.642857143	0.500000001
0.6	1	0.333333333	0.45	0.214285714	0
0.6	0.333333333	0.333333333	0.65	0.357142857	0
0.6	0	0.333333333	0.65	0.428571429	0.500000001
0.6	0.666666667	0	0.7	0.357142857	0.500000001
0.6	0.666666667	0.333333333	0.5	0.357142857	0.333333334
0.6	0.666666667	0.333333333	0.55	0.785714286	0
0.6	0.166666667	0.333333333	0.35	0.642857143	0.166666667
0.6	0.333333333	0.333333333	0.55	0.642857143	0.166666667
0.6	0	0.333333333	0.3	0.285714286	0.500000001
0.6	0	0.333333333	0.55	0.571428571	0
0.4	0.333333333	0.666666667	0.65	0.571428571	0
0.4	0	0.333333333	0.85	0.5	0
0.4	0	0.333333333	0.65	0.357142857	0.500000001
0.4	0.833333333	0.333333333	0.65	0.857142857	0
0.4	0	0.333333333	0.3	0.285714286	0.166666667
0.4	0	0.333333333	0.75	0.928571429	1
0.4	0.666666667	0.333333333	0.65	0.571428571	0.500000001
0.4	0.833333333	0.333333333	0.75	0.642857143	0.166666667
0.4	0.5	0.333333333	0.55	0.785714286	0.833333333
0.4	0.333333333	0.333333333	0.7	0.642857143	0.166666667
0.4	0	0.333333333	0.65	0.214285714	0.833333333
0.4	0.833333333	0.333333333	0.7	0.571428571	0.666666666
0.4	1	0.333333333	0.5	0.428571429	0.166666667
0.4	0	0.333333333	0.2	0.214285714	0.166666667
0.4	0	0.333333333	0.05	0.642857143	0.666666666
0.4	0.333333333	0.333333333	0.8	0.785714286	0.166666667
0.4	0	0.333333333	0.5	0.5	0.666666666
0.4	1	0.333333333	0.15	0.357142857	0.500000001
0.4	0	0.333333333	0.45	0.285714286	0.166666667
0.4	0.166666667	0.333333333	0.9	0.785714286	0.166666667
0.4	0	0.333333333	0.4	0.214285714	0.500000001
0.2	0.166666667	0.333333333	1	1	1
0.2	0.333333333	0.333333333	0.3	0.357142857	0.333333334
0.2	0	0.333333333	0.8	0.571428571	0.333333334
0.2	0	0.333333333	0.1	0.428571429	0.166666667
0.2	0	0	0.9	0.714285714	0.333333334
0.2	0.666666667	0.333333333	0.3	0.357142857	0.166666667
0.2	0.5	0.333333333	0.55	0.571428571	0.500000001
0.2	0	0.333333333	0.1	0.5	0
0.2	0	0.333333333	0.65	0.571428571	0.166666667
0.2	0	0.333333333	0.1	0.357142857	0.166666667
0.2	0	0.333333333	0.85	0.571428571	0.333333334
0.2	0	0	0.05	0.357142857	0.166666667
0.2	0.166666667	0.333333333	0.85	0.571428571	0.166666667
0.2	0	0.333333333	0.55	0.5	0.333333334
0.2	0	0.333333333	0.55	0.428571429	0.333333334
0.2	0.166666667	0.333333333	0.5	0.357142857	0.833333333
0.2	0	0.333333333	0.25	0.571428571	0.833333333
0.2	0	0.333333333	0.55	0.428571429	0.500000001
0.2	0	0.333333333	0.5	0.571428571	0.333333334
0.2	0.5	0.333333333	0.45	0	0
0.2	0	0.333333333	0.4	0.571428571	0.333333334
0.2	0	0.333333333	0.65	0.5	0.666666666
0.2	0.333333333	0.333333333	1	0.928571429	0.833333333
0.2	0	0.333333333	0.85	0.785714286	0.666666666
0.2	0	0.333333333	0.25	0.428571429	0.500000001
0.2	0.333333333	0	0.55	0.428571429	0.333333334
0.2	0	0.333333333	0.2	0.571428571	0.500000001
0.2	0	0.333333333	0.1	0.5	0
0.2	0	0.333333333	0.05	0.5	0
0.2	0.166666667	0.333333333	0.35	0.357142857	0
0.2	0.833333333	0.333333333	0.7	0.571428571	0.500000001
0.2	0.5	0.333333333	0.25	0.714285714	0.500000001
0.2	0	0.333333333	0.2	0.5	0.333333334
0.2	0.333333333	0.333333333	0.65	0.357142857	0.333333334
0.2	0	0.333333333	0.35	0.5	0.666666666
0.2	0	0.333333333	0.1	0.428571429	0
0.2	0	0.333333333	0.65	0.428571429	0
0.2	0	0.333333333	0.55	0.571428571	0.666666666
0.2	0	0.333333333	0.25	0.5	0.500000001
0.2	0.666666667	0.333333333	0.8	0.571428571	0.833333333
0.2	0	0	0.55	0.357142857	1
0.2	0.333333333	0.333333333	0.5	0.5	0.166666667
0.2	0.333333333	0.333333333	0.45	0.571428571	0.166666667
0.2	0.166666667	0.333333333	0.25	0.428571429	0.500000001
0.2	0	0.333333333	0.45	0.214285714	0.333333334
0.2	0	0.333333333	0.85	0.5	0.500000001
0.2	0.333333333	0.333333333	0.55	0.642857143	0.500000001
0.2	0.333333333	0.333333333	0.7	0.428571429	1
0.2	0	0.333333333	0.05	0.142857143	0.333333334
0.2	0	0.333333333	0.35	0.571428571	0.500000001
0.2	0	0.333333333	0.05	0.285714286	0.166666667
0.2	0.333333333	0	0.15	0.571428571	0
0.2	0	0.333333333	0.5	0.357142857	0.500000001
0.2	0.166666667	0.333333333	0.2	0.714285714	0.666666666
0.2	0	0.333333333	0.2	0.428571429	0.833333333
0.2	0.166666667	0.333333333	0	0.357142857	0
0.2	0	0.333333333	0.2	0.285714286	0.166666667
0.2	0	0.333333333	0.65	0.428571429	0.500000001
0.2	0.333333333	0.333333333	0.25	0.5	0.500000001
0.2	0	0.333333333	0.45	0.571428571	0.833333333
0.2	0.166666667	0.333333333	0.65	0.571428571	0.500000001
0.2	0.166666667	0.333333333	0.2	0.285714286	0.166666667
0.2	0.333333333	0.333333333	0.6	0.642857143	0.166666667
0.2	0.666666667	0.333333333	1	0.571428571	0.333333334
0.2	0.333333333	0.333333333	0.65	0.5	0.166666667
0.2	0.333333333	0.333333333	0.65	0.428571429	0.500000001
0.2	0.333333333	0.333333333	0.4	0.357142857	0.666666666
0.2	0.166666667	1	0.25	0.714285714	0
0.2	0.333333333	0.666666667	0.5	0.5	0.166666667
0.2	0.666666667	0.333333333	0.95	0.428571429	0.500000001
0.2	0.166666667	0.333333333	0.65	0.785714286	0.500000001
0	0	0.333333333	0.65	0.5	0
0	0	0.333333333	0.25	0.428571429	0.333333334
0	0	0.333333333	0.65	0.428571429	0.333333334
0	0	0.333333333	0.75	0.571428571	0.500000001
0	0	0.333333333	0.65	0.428571429	0
0	0	0.333333333	0.3	0.428571429	0.500000001
0	0.333333333	0.333333333	0.55	0.5	0.500000001
0	0	0.333333333	0.65	0.785714286	0.666666666
0	0	0.333333333	0.05	0.5	0.166666667
0	0	0.333333333	0.65	0.714285714	1
0	0	0.333333333	0.25	0.5	0.333333334
0	0.333333333	0.333333333	0.7	0.5	0.500000001
0	0	0.333333333	0.8	0.357142857	0.666666666
0	0	0.333333333	0.65	0.357142857	0.333333334
0	0	0.333333333	0.05	0.428571429	0
0	0	0.333333333	0.1	0.357142857	0.666666666
0	0	0.333333333	0.05	0.428571429	0
0	0.166666667	0.666666667	0.35	0.785714286	0
0	0	0.333333333	0.05	0.571428571	0
0	0	0.333333333	0.25	0.428571429	0.500000001
0	0	0.333333333	0.8	0.5	0.500000001
0	0	0.333333333	0.8	0.571428571	0.333333334
0	0	0.333333333	0.75	0.571428571	0.500000001
0	0.333333333	0.333333333	0.2	0.5	0.833333333
0	0	0.333333333	0.1	0.571428571	0.166666667
0	0	0.333333333	0.75	0.714285714	0.500000001
0	0	0.333333333	0.65	0.714285714	0.166666667
0	0	0.333333333	0.1	0.571428571	0.333333334
0	0	0.333333333	0.45	0.785714286	0.333333334
0	0.166666667	0.666666667	0.55	0.642857143	0
0	0	0.333333333	0.15	0.714285714	1
0	0	0.333333333	0.05	0.142857143	0.333333334
0	0	0.333333333	0.3	0.357142857	0.666666666
0	0	0	0.5	0.428571429	0.500000001
0	0	0.333333333	0.85	0.785714286	0.833333333
0	0	0.666666667	0.65	0.714285714	0.500000001
0	0	0.333333333	0.5	0.928571429	0.500000001
0	0	0.333333333	0.65	0.571428571	0.333333334
0	0	0.333333333	0.5	0.5	0.333333334
0	0.5	0.333333333	0.3	0.428571429	0.833333333
0	0.5	0.333333333	0.5	0.571428571	1
0	0.666666667	0	0.85	0.428571429	0.500000001
0	0	0.333333333	0.55	0.571428571	0
0	0	0.333333333	0.1	0.357142857	0.333333334
0	0	1	0.35	0.571428571	0.500000001
0	0	1	0.1	0.857142857	0
0	0	0.333333333	0.85	0.285714286	0.333333334
0	0	0.333333333	0.65	0.5	0.666666666
0	0	0.333333333	0.55	0.428571429	0.500000001
